# Supplementary material for: An intronic variant in Ferredoxin Reductase (FDXR) creates a cryptic exon in Quarter Horses with Equine Juvenile Spinocerebellar Ataxia
Source: PLoS Genet. 2026 May 20;22(5):e1012158. doi: 10.1371/journal.pgen.1012158 (PMC13215600; doi:10.1371/journal.pgen.1012158)
Supplement: S1 Table — MC = male castrated, FS = female spayed, SC = spinal cord, GM = gluteal muscle, LIV = liver, HRT = myocardium. (XLSX) [file pgen.1012158.s002.xlsx]

## Sheet: Sheet1
SUPPLEMENTARY TABLE 1 Sample information. MC=male castrated, FS=female spayed SC=spinal cord, GM=gluteal muscle, LIV=liver, HRT=myocardium
Horse ID	Age at Sampling	Sex	Breed	Diagnosis	Whole-genome sequencing	RNA-sequencing	Sanger sequencing	RT-PCR	PromethION Nanopore Sequencing	Western Blot
113	180 d	M	QH	Control; unrelated			x	x	x
208	1 y	F	QH	Control; unrelated	x
226	1 y	F	QH	Control; unrelated	x
235	1 y	F	QH	Control; unrelated	x
241	2 y	F	QH	Control; unrelated	x
263	180 d	F	Percheron	Control; unrelated		x	x	x	x	x (SC, GM, LIV, HRT)
269	21 d	M	QH	Control; unrelated		x	x	x (SC and GM only)		x (SC, GM)
415	7 y	MC	Thoroughbred/Warmblood	Control; unrelated			x		x
416	8 y	MC	QH	Control; unrelated	x
417	8 y	MC	QH	Control; unrelated	x
504	210 d	F	QH	Control; unrelated		x	x
558	11 y	F	QH	Control; unrelated	x
603	11 y	F	QH	Control; unrelated	x
604	14 y	F	QH	Control; unrelated	x
606	15 y	MC	QH	Control; unrelated	x
607	14 y	F	QH	Control; unrelated	x
608	15 y	F	QH	Control; unrelated	x
609	8 y	MC	QH	Control; unrelated	x
610	13 y	F	QH	Control; unrelated	x
611	14 y	F	QH	Control; unrelated	x
722	12 y	MC	QH	Control; unrelated	x
723	8 y	MC	QH	Control; unrelated	x
850	10 y	F	QH	Control; unrelated	x
851	12 y	F	QH	Control; unrelated	x
853	13 y	F	QH	Control; unrelated	x
854	11 y	F	QH	Control; unrelated	x
113	180 d	M	QH	Control; unrelated		x
1170	13 y	FS	QH	Control; unrelated	x
1196	10 y	F	QH	Control; unrelated	x
1198	12 y	F	QH	Control; unrelated	x
1200	15 y	F	QH	Control; unrelated	x
1212	13 y	F	QH	Control; unrelated	x
1219	180 d	M	QH	Control; unrelated	x
1307	14 d	F	QH	EJSCA	x	x	x
1325	13 y	F	QH	Control; dam	x		x
1326	7 y	M	QH	Control; sire	x		x
1327	16 y	F	QH	Control; dam			x
1329	14 y	F	QH	Control; dam	x		x
1330	14 d	F	QH	EJSCA	x		x
1331	15 y	F	QH	Control; dam	x		x
1332	21 d	F	QH	EJSCA	x	x	x		x
1353	10 y	MC	Thoroughbred	Control; unrelated			x
1447	14 d	F	QH	EJSCA	x		x
1448	5 y	F	QH	Control; dam			x
1449	5 y	M	QH	Control; sire			x
1450	15 y	F	QH	Control; grand-dam			x
1451	16 y	M	QH	Control; grand-sire			x
1454	49 d	M	QH	EJSCA	x		x
1455	13 y	F	QH	Control; dam			x
1456	8 y	M	QH	Control; sire			x
1658	1 y	F	QH	Control; half-sibling	x		x
1659	305 d	F	QH	Control; half-sibling			x
1660	1 y	F	QH	Control; half-sibling			x
1661	305 d	F	QH	Control; half-sibling			x
1662	1 y	M	QH	Control; half-sibling	x		x
1663	305 d	M	QH	Control; half-sibling			x
1664	150 d	M	QH	Control; half-sibling	x		x
1665	1 y	M	QH	Control; full sibling	x		x
1673	3 y	F	QH	Control; distantly related	x		x
1684	7 d	F	QH	Control; half-sibling			x
1705	13 d	M	QH	Control; half-sibling			x
1706	3 d	M	QH	Control; half-sibling			x
1747	14 d	F	QH	EJSCA			x
1749	unknown	F	QH	Control; dam			x
1750	unknown	F	QH	Control; dam			x
1751	14 d	F	QH	EJSCA	x		x
1752	24 y	M	QH	Control; grand-sire			x
1753	30 d	F	QH	EJSCA	x		x
1759	8 y	F	QH	Control; dam			x
1760	5 y	M	QH	Control; sire			x
1886	5 y	MC	Thorougbhred	Control; unrelated				x		x (SC, GM, LIV)
1968	13 y	F	QH	Control; dam			x
1969	30 d	F	QH	EJSCA		x	x	x	x	x (SC, GM, LIV, HRT)
1983	11 y	F	QH	Control; dam			x
1984	30 d	F	QH	EJSCA		x	x	x		x (SC, GM, LIV)
1987	6 y	MC	QH	Control; unrelated		x	x		x
1989	30 d	F	QH	EJSCA		x	x	x		x (SC, GM, LIV)
1991	7 y	F	QH	Control; dam			x
