# Supplementary material for: An intronic variant in Ferredoxin Reductase (FDXR) creates a cryptic exon in Quarter Horses with Equine Juvenile Spinocerebellar Ataxia
Source: PLoS Genet. 2026 May 20;22(5):e1012158. doi: 10.1371/journal.pgen.1012158 (PMC13215600; doi:10.1371/journal.pgen.1012158)
Supplement: S2 Table — (XLSX) [file pgen.1012158.s003.xlsx]

## Sheet: Sheet1
S2 Table. Partial vcf file and public dataset searches of 77 variants associated with EJSCA at at p<1 x 10-11
#CHROM	POS	ID	REF	ALT	QUAL	FILTER	INFO	Public data set - homozygotes?	Public data set - heterozygotes?	Conservation score (100 vertebrates by PhastCons)
chr11	5955205	0	G	A	8025.14	0	AC=22;AF=0.039;AN=86;BaseQRankSum=1.87;DP=6200;ExcessHet=0;FS=0;InbreedingCoeff=0.4985;MLEAC=24;MLEAF=0.039;MQ=60;MQRankSum=0;QD=19.57;ReadPosRankSum=0.187;SOR=0.672;Cases=7,0,14;Controls=0,4,4;CC_TREND=8.151e-09;CC_GENO=3.398e-09;CC_ALL=2.989e-12;CC_DOM=2.146e-05;CC_REC=6.502e-08;ANN=A|intron_variant|MODIFIER|RNF157|ENSECAG00000024173|transcript|ENSECAT00000026109.3|protein_coding|17/18|c.1823-7…	None	Multiple breeds	0
chr11	5959018	0	A	G	7337.89	0	AC=22;AF=0.04;AN=86;BaseQRankSum=-0.546;DP=6152;ExcessHet=0;FS=5.926;InbreedingCoeff=0.4503;MLEAC=25;MLEAF=0.04;MQ=60;MQRankSum=0;QD=19.46;ReadPosRankSum=0.171;SOR=0.989;Cases=7,0,14;Controls=0,4,4;CC_TREND=8.151e-09;CC_GENO=3.398e-09;CC_ALL=2.989e-12;CC_DOM=2.146e-05;CC_REC=6.502e-08;ANN=G|intron_variant|MODIFIER|RNF157|ENSECAG00000024173|transcript|ENSECAT00000026109.3|protein_coding|18/18|c.19…	None	Multiple breeds	0
chr11	5960234	0	G	A	9200.83	0	AC=22;AF=0.044;AN=86;BaseQRankSum=2.15;DP=6030;ExcessHet=0;FS=2.747;InbreedingCoeff=0.5167;MLEAC=27;MLEAF=0.044;MQ=60;MQRankSum=0;QD=19.74;ReadPosRankSum=0.293;SOR=0.734;Cases=7,0,14;Controls=0,4,4;CC_TREND=8.151e-09;CC_GENO=3.398e-09;CC_ALL=2.989e-12;CC_DOM=2.146e-05;CC_REC=6.502e-08;ANN=A|intron_variant|MODIFIER|RNF157|ENSECAG00000024173|transcript|ENSECAT00000026109.3|protein_coding|18/18|c.19…	Belgian and Shetland	Multiple breeds	0
chr11	5960405	0	C	T	8076.34	0	AC=22;AF=0.04;AN=86;BaseQRankSum=2.32;DP=5982;ExcessHet=0;FS=0.56;InbreedingCoeff=0.4965;MLEAC=25;MLEAF=0.04;MQ=60;MQRankSum=0;QD=18.36;ReadPosRankSum=0.093;SOR=0.783;Cases=7,0,14;Controls=0,4,4;CC_TREND=8.151e-09;CC_GENO=3.398e-09;CC_ALL=2.989e-12;CC_DOM=2.146e-05;CC_REC=6.502e-08;ANN=T|intron_variant|MODIFIER|RNF157|ENSECAG00000024173|transcript|ENSECAT00000026109.3|protein_coding|18/18|c.1934-…	None	Multiple breeds	0
chr11	5965758	0	T	TG	3273	0	AC=21;AF=0.036;AN=86;BaseQRankSum=0.165;DP=4507;ExcessHet=0;FS=0;InbreedingCoeff=0.0053;MLEAC=40;MLEAF=0.065;MQ=59.76;MQRankSum=0;QD=18.18;ReadPosRankSum=0.7;SOR=0.834;Cases=7,0,14;Controls=0,3,3;CC_TREND=4.251e-09;CC_GENO=3.398e-09;CC_ALL=6.642e-13;CC_DOM=7.802e-06;CC_REC=6.502e-08;ANN=TG|upstream_gene_variant|MODIFIER|FOXJ1|ENSECAG00000014390|transcript|ENSECAT00000014984.2|protein_coding||c.-8…	None	Multiple breeds	0.0314961
chr11	5966320	0	G	T	8131.9	0	AC=22;AF=0.039;AN=86;BaseQRankSum=-0.891;DP=6191;ExcessHet=0;FS=8.766;InbreedingCoeff=0.4727;MLEAC=24;MLEAF=0.039;MQ=60;MQRankSum=0;QD=17.87;ReadPosRankSum=-0.518;SOR=0.344;Cases=7,0,14;Controls=0,4,4;CC_TREND=8.151e-09;CC_GENO=3.398e-09;CC_ALL=2.989e-12;CC_DOM=2.146e-05;CC_REC=6.502e-08;ANN=T|upstream_gene_variant|MODIFIER|FOXJ1|ENSECAG00000014390|transcript|ENSECAT00000014984.2|protein_coding||…	Percheron and Belgian	Multiple breeds	0
chr11	5971472	0	T	TGCGC,TGC	8508.22	0	AC=21,1;AF=0.044,0.001618;AN=86;BaseQRankSum=-0.171;DP=5861;ExcessHet=0;FS=0;InbreedingCoeff=0.4647;MLEAC=27,1;MLEAF=0.044,0.001618;MQ=59.92;MQRankSum=0;QD=23.77;ReadPosRankSum=-0.293;SOR=0.704;Cases=6,1,14;Controls=0,4,4;CC_TREND=8.151e-09;CC_GENO=3.398e-09;CC_ALL=2.989e-12;CC_DOM=2.146e-05;CC_REC=6.502e-08;ANN=TGC|downstream_gene_variant|MODIFIER|FOXJ1|ENSECAG00000014390|transcript|ENSECAT00000…	None	Gypsy Cobb and Warmblood	N/A
chr11	5976288	0	A	C	9222.31	0	AC=22;AF=0.045;AN=86;BaseQRankSum=-0.428;DP=6463;ExcessHet=0;FS=1.928;InbreedingCoeff=0.4892;MLEAC=28;MLEAF=0.045;MQ=60;MQRankSum=0;QD=19.29;ReadPosRankSum=-0.062;SOR=0.554;Cases=7,0,14;Controls=0,4,4;CC_TREND=8.151e-09;CC_GENO=3.398e-09;CC_ALL=2.989e-12;CC_DOM=2.146e-05;CC_REC=6.502e-08;ANN=C|intergenic_region|MODIFIER|FOXJ1-EXOC7|ENSECAG00000014390-ENSECAG00000014848|intergenic_region|ENSECAG00…	Belgian	Gypsy Cobb and Warmblood	0
chr11	5990776	0	C	A	8768.23	0	AC=22;AF=0.042;AN=86;BaseQRankSum=-1.501;DP=6077;ExcessHet=0;FS=1.994;InbreedingCoeff=0.4661;MLEAC=26;MLEAF=0.042;MQ=60;MQRankSum=0;QD=19.79;ReadPosRankSum=-0.342;SOR=0.823;Cases=7,0,14;Controls=0,4,4;CC_TREND=8.151e-09;CC_GENO=3.398e-09;CC_ALL=2.989e-12;CC_DOM=2.146e-05;CC_REC=6.502e-08;ANN=A|upstream_gene_variant|MODIFIER|EXOC7|ENSECAG00000014848|transcript|ENSECAT00000050277.2|protein_coding||…	Percheron and Belgian	Multiple	N/A
chr11	6094339	0	T	C	7814.16	0	AC=22;AF=0.037;AN=86;BaseQRankSum=0;DP=6359;ExcessHet=0;FS=1.929;InbreedingCoeff=0.5123;MLEAC=23;MLEAF=0.037;MQ=60;MQRankSum=0;QD=19.15;ReadPosRankSum=-0.092;SOR=0.583;Cases=7,0,14;Controls=0,4,4;CC_TREND=8.151e-09;CC_GENO=3.398e-09;CC_ALL=2.989e-12;CC_DOM=2.146e-05;CC_REC=6.502e-08;ANN=C|intron_variant|MODIFIER|TEN1|ENSECAG00000026880|transcript|ENSECAT00000029133.3|protein_coding|1/2|c.93-1315A…	Icelandic and Shetland pony	NONE	N/A
chr11	6101291	0	G	T	7927.05	0	AC=22;AF=0.037;AN=86;BaseQRankSum=1.2;DP=6377;ExcessHet=0;FS=5.355;InbreedingCoeff=0.5254;MLEAC=23;MLEAF=0.037;MQ=59.79;MQRankSum=0;QD=19.33;ReadPosRankSum=0.282;SOR=0.403;Cases=7,0,14;Controls=0,4,4;CC_TREND=8.151e-09;CC_GENO=3.398e-09;CC_ALL=2.989e-12;CC_DOM=2.146e-05;CC_REC=6.502e-08;ANN=T|upstream_gene_variant|MODIFIER|TEN1|ENSECAG00000026880|transcript|ENSECAT00000029133.3|protein_coding||c.…	Icelandic and Shetland pony	NONE	N/A
chr11	6105668	0	GT	GTT,G	5417.54	0	AC=0,22;AF=0.013,0.042;AN=86;BaseQRankSum=-0.376;DP=6105;ExcessHet=0;FS=1.742;InbreedingCoeff=0.3429;MLEAC=5,25;MLEAF=0.008091,0.04;MQ=59.97;MQRankSum=0;QD=10.46;ReadPosRankSum=0.607;SOR=0.601;Cases=7,0,14;Controls=0,4,4;CC_TREND=8.151e-09;CC_GENO=3.398e-09;CC_ALL=2.989e-12;CC_DOM=2.146e-05;CC_REC=6.502e-08;ANN=G|intron_variant|MODIFIER|ACOX1|ENSECAG00000022905|transcript|ENSECAT00000024965.2|pro…	None	Arabian, Belgian	N/A
chr11	6106053	0	A	C	7110.96	0	AC=22;AF=0.037;AN=86;BaseQRankSum=-1.511;DP=6243;ExcessHet=0;FS=7.895;InbreedingCoeff=0.5523;MLEAC=23;MLEAF=0.037;MQ=60;MQRankSum=0;QD=19.54;ReadPosRankSum=0.489;SOR=0.844;Cases=7,0,14;Controls=0,4,4;CC_TREND=8.151e-09;CC_GENO=3.398e-09;CC_ALL=2.989e-12;CC_DOM=2.146e-05;CC_REC=6.502e-08;ANN=C|intron_variant|MODIFIER|ACOX1|ENSECAG00000022905|transcript|ENSECAT00000024965.2|protein_coding|2/13|c.26…	Icelandic and Shetland pony	Multiple breeds	0
chr11	6302706	0	G	A	18957.6	0	AC=22;AF=0.099;AN=86;BaseQRankSum=1;DP=6324;ExcessHet=0;FS=1.179;InbreedingCoeff=0.4415;MLEAC=62;MLEAF=0.1;MQ=60;MQRankSum=0;QD=18.39;ReadPosRankSum=-0.31;SOR=0.659;Cases=7,0,14;Controls=0,4,4;CC_TREND=8.151e-09;CC_GENO=3.398e-09;CC_ALL=2.989e-12;CC_DOM=2.146e-05;CC_REC=6.502e-08;ANN=A|intron_variant|MODIFIER|ITGB4|ENSECAG00000010178|transcript|ENSECAT00000011628.3|protein_coding|2/38|c.162+38C>T…	Arabians, Icelandic and Shetland pony	Multiple breeds	N/A
chr11	6305830	0	T	C	21710.5	0	AC=22;AF=0.1;AN=86;BaseQRankSum=-0.426;DP=6697;ExcessHet=0;FS=1.236;InbreedingCoeff=0.4486;MLEAC=62;MLEAF=0.1;MQ=60;MQRankSum=0;QD=19.97;ReadPosRankSum=0;SOR=0.833;Cases=7,0,14;Controls=0,4,4;CC_TREND=8.151e-09;CC_GENO=3.398e-09;CC_ALL=2.989e-12;CC_DOM=2.146e-05;CC_REC=6.502e-08;ANN=C|upstream_gene_variant|MODIFIER|ITGB4|ENSECAG00000010178|transcript|ENSECAT00000011628.3|protein_coding||c.-1896A>…	Arabians, Icelandic and Shetland pony	Multiple breeds	0
chr11	6309294	0	A	T	20839.4	0	AC=22;AF=0.104;AN=86;BaseQRankSum=1.8;DP=6219;ExcessHet=0;FS=1.94;InbreedingCoeff=0.4477;MLEAC=63;MLEAF=0.102;MQ=60;MQRankSum=0;QD=19.98;ReadPosRankSum=0.199;SOR=0.672;Cases=7,0,14;Controls=0,4,4;CC_TREND=8.151e-09;CC_GENO=3.398e-09;CC_ALL=2.989e-12;CC_DOM=2.146e-05;CC_REC=6.502e-08;ANN=T|intergenic_region|MODIFIER|ITGB4-SAP30BP|ENSECAG00000010178-ENSECAG00000025125|intergenic_region|ENSECAG00000…	Arabians, Icelandic and Shetland pony	Multiple breeds	0
chr11	6309381	0	CG	C	23675.8	0	AC=22;AF=0.1;AN=86;BaseQRankSum=2.09;DP=6071;ExcessHet=0;FS=1.19;InbreedingCoeff=0.4274;MLEAC=61;MLEAF=0.099;MQ=59.99;MQRankSum=0;QD=24.92;ReadPosRankSum=0.074;SOR=0.768;Cases=7,0,14;Controls=0,4,4;CC_TREND=8.151e-09;CC_GENO=3.398e-09;CC_ALL=2.989e-12;CC_DOM=2.146e-05;CC_REC=6.502e-08;ANN=C|intergenic_region|MODIFIER|ITGB4-SAP30BP|ENSECAG00000010178-ENSECAG00000025125|intergenic_region|ENSECAG000…	Arabians, Icelandic and Shetland pony	Multiple breeds	0
chr11	6310074	0	T	A	19816.7	0	AC=22;AF=0.097;AN=86;BaseQRankSum=0.086;DP=6249;ExcessHet=0;FS=1.904;InbreedingCoeff=0.4637;MLEAC=60;MLEAF=0.097;MQ=60;MQRankSum=0;QD=19.17;ReadPosRankSum=-0.048;SOR=0.717;Cases=7,0,14;Controls=0,4,4;CC_TREND=8.151e-09;CC_GENO=3.398e-09;CC_ALL=2.989e-12;CC_DOM=2.146e-05;CC_REC=6.502e-08;ANN=A|intergenic_region|MODIFIER|ITGB4-SAP30BP|ENSECAG00000010178-ENSECAG00000025125|intergenic_region|ENSECAG0…	Arabians, Icelandic and Shetland pony	Multiple breeds	0
chr11	6313883	0	T	C	19477.5	0	AC=22;AF=0.097;AN=86;BaseQRankSum=-1.349;DP=6427;ExcessHet=0;FS=0;InbreedingCoeff=0.4461;MLEAC=60;MLEAF=0.097;MQ=59.97;MQRankSum=0;QD=19.17;ReadPosRankSum=0.551;SOR=0.682;Cases=7,0,14;Controls=0,4,4;CC_TREND=8.151e-09;CC_GENO=3.398e-09;CC_ALL=2.989e-12;CC_DOM=2.146e-05;CC_REC=6.502e-08;ANN=C|downstream_gene_variant|MODIFIER|SAP30BP|ENSECAG00000025125|transcript|ENSECAT00000032659.2|protein_coding…	Arabians, Icelandic and Shetland pony	Multiple breeds	N/A
chr11	6315736	0	T	A	19668.6	0	AC=22;AF=0.1;AN=86;BaseQRankSum=-2.13;DP=6476;ExcessHet=0;FS=1.866;InbreedingCoeff=0.4377;MLEAC=63;MLEAF=0.102;MQ=60;MQRankSum=0;QD=18.84;ReadPosRankSum=0.506;SOR=0.87;Cases=7,0,14;Controls=0,4,4;CC_TREND=8.151e-09;CC_GENO=3.398e-09;CC_ALL=2.989e-12;CC_DOM=2.146e-05;CC_REC=6.502e-08;ANN=A|downstream_gene_variant|MODIFIER|SAP30BP|ENSECAG00000025125|transcript|ENSECAT00000032659.2|protein_coding||c…	Arabians, Icelandic and Shetland pony	Multiple breeds	0
chr11	6319491	0	T	C	17851.9	0	AC=22;AF=0.1;AN=86;BaseQRankSum=-2.127;DP=6445;ExcessHet=0;FS=0.581;InbreedingCoeff=0.4758;MLEAC=62;MLEAF=0.1;MQ=60;MQRankSum=0;QD=17.42;ReadPosRankSum=0;SOR=0.575;Cases=7,0,14;Controls=0,4,4;CC_TREND=8.151e-09;CC_GENO=3.398e-09;CC_ALL=2.989e-12;CC_DOM=2.146e-05;CC_REC=6.502e-08;ANN=C|intron_variant|MODIFIER|SAP30BP|ENSECAG00000025125|transcript|ENSECAT00000032659.2|protein_coding|8/11|c.602-290A…	Arabians, Connemara, Icelandic and Shetland pony	Multiple breeds	0
chr11	6320856	0	TG	T	29990.5	0	AC=22;AF=0.105;AN=86;BaseQRankSum=1.31;DP=6605;ExcessHet=0;FS=0;InbreedingCoeff=0.4515;MLEAC=65;MLEAF=0.105;MQ=60;MQRankSum=0;QD=26.49;ReadPosRankSum=0.108;SOR=0.713;Cases=7,0,14;Controls=0,4,4;CC_TREND=8.151e-09;CC_GENO=3.398e-09;CC_ALL=2.989e-12;CC_DOM=2.146e-05;CC_REC=6.502e-08;ANN=T|intron_variant|MODIFIER|SAP30BP|ENSECAG00000025125|transcript|ENSECAT00000032659.2|protein_coding|6/11|c.489-12…	Arabians, Connemara, Icelandic and Shetland pony	Multiple breeds	0
chr11	6321742	0	C	T	20468.9	0	AC=22;AF=0.095;AN=86;BaseQRankSum=1.36;DP=5935;ExcessHet=0;FS=0.559;InbreedingCoeff=0.46;MLEAC=60;MLEAF=0.097;MQ=60;MQRankSum=0;QD=24.81;ReadPosRankSum=0.204;SOR=0.648;Cases=7,0,14;Controls=0,4,4;CC_TREND=8.151e-09;CC_GENO=3.398e-09;CC_ALL=2.989e-12;CC_DOM=2.146e-05;CC_REC=6.502e-08;ANN=T|intron_variant|MODIFIER|SAP30BP|ENSECAG00000025125|transcript|ENSECAT00000032659.2|protein_coding|5/11|c.397-…	Arabians, Belgian, Icelandic and Shetland pony	Multiple breeds	0
chr11	6322224	0	C	T	21665.3	0	AC=22;AF=0.104;AN=86;BaseQRankSum=0.864;DP=4351;ExcessHet=0;FS=28.871;InbreedingCoeff=0.0938;MLEAC=114;MLEAF=0.184;MQ=59.99;MQRankSum=0;QD=24.51;ReadPosRankSum=0.294;SOR=0.347;Cases=7,0,14;Controls=0,4,4;CC_TREND=8.151e-09;CC_GENO=3.398e-09;CC_ALL=2.989e-12;CC_DOM=2.146e-05;CC_REC=6.502e-08;ANN=T|intron_variant|MODIFIER|SAP30BP|ENSECAG00000025125|transcript|ENSECAT00000032659.2|protein_coding|5/1…	Arabians, Gypsy Cobb, Warmblood, Icelandic, Shetland Pony	Multiple breeds	0
chr11	6468482	0	G	C	7141.79	0	AC=21;AF=0.034;AN=86;BaseQRankSum=0.494;DP=5237;ExcessHet=0;FS=4.739;InbreedingCoeff=0.5032;MLEAC=23;MLEAF=0.037;MQ=60;MQRankSum=0;QD=20.29;ReadPosRankSum=0;SOR=0.857;Cases=7,0,14;Controls=0,3,3;CC_TREND=4.251e-09;CC_GENO=3.398e-09;CC_ALL=6.642e-13;CC_DOM=7.802e-06;CC_REC=6.502e-08;ANN=C|upstream_gene_variant|MODIFIER|CASKIN2|ENSECAG00000011921|transcript|ENSECAT00000063070.2|protein_coding||c.-3…	NONE	Multiple breeds	0.055
chr11	6481707	0	C	A	8896.76	0	AC=22;AF=0.037;AN=86;BaseQRankSum=2;DP=6188;ExcessHet=0;FS=2.715;InbreedingCoeff=0.4987;MLEAC=23;MLEAF=0.037;MQ=60;MQRankSum=0;QD=19.6;ReadPosRankSum=0.323;SOR=0.863;Cases=7,0,14;Controls=0,4,4;CC_TREND=8.151e-09;CC_GENO=3.398e-09;CC_ALL=2.989e-12;CC_DOM=2.146e-05;CC_REC=6.502e-08;ANN=A|synonymous_variant|LOW|CASKIN2|ENSECAG00000011921|transcript|ENSECAT00000063070.2|protein_coding|17/19|c.2799C>…	NONE	Multiple breeds	0
chr11	6651946	0	G	A	8743.54	0	AC=22;AF=0.037;AN=86;BaseQRankSum=1.29;DP=6508;ExcessHet=0;FS=2.694;InbreedingCoeff=0.5574;MLEAC=23;MLEAF=0.037;MQ=60;MQRankSum=0;QD=19.6;ReadPosRankSum=0.064;SOR=0.481;Cases=7,0,14;Controls=0,4,4;CC_TREND=8.151e-09;CC_GENO=3.398e-09;CC_ALL=2.989e-12;CC_DOM=2.146e-05;CC_REC=6.502e-08;ANN=A|upstream_gene_variant|MODIFIER|GGA3|ENSECAG00000004024|transcript|ENSECAT00000060513.1|protein_coding||c.-34…	Icelandic	Multiple breeds	0
chr11	6839037	0	A	G	8666.02	0	AC=22;AF=0.036;AN=86;BaseQRankSum=-0.595;DP=6614;ExcessHet=0;FS=3.605;InbreedingCoeff=0.5487;MLEAC=22;MLEAF=0.036;MQ=60;MQRankSum=0;QD=19.83;ReadPosRankSum=0.25;SOR=0.611;Cases=7,0,14;Controls=0,4,4;CC_TREND=8.151e-09;CC_GENO=3.398e-09;CC_ALL=2.989e-12;CC_DOM=2.146e-05;CC_REC=6.502e-08;ANN=G|intergenic_region|MODIFIER|ATP5PD-MRPL58|ENSECAG00000009487-ENSECAG00000013418|intergenic_region|ENSECAG00…	Icelandic	Multiple breeds	N/A
chr11	6839102	0	A	G	7920.46	0	AC=22;AF=0.036;AN=86;BaseQRankSum=-1.763;DP=6661;ExcessHet=0;FS=10.418;InbreedingCoeff=0.5881;MLEAC=22;MLEAF=0.036;MQ=60;MQRankSum=0;QD=18.86;ReadPosRankSum=-0.276;SOR=0.802;Cases=7,0,14;Controls=0,4,4;CC_TREND=8.151e-09;CC_GENO=3.398e-09;CC_ALL=2.989e-12;CC_DOM=2.146e-05;CC_REC=6.502e-08;ANN=G|intergenic_region|MODIFIER|ATP5PD-MRPL58|ENSECAG00000009487-ENSECAG00000013418|intergenic_region|ENSECA…	NONE	Multiple breeds	N/A
chr11	6839694	0	T	C	6992.09	0	AC=22;AF=0.036;AN=86;BaseQRankSum=-1.208;DP=6167;ExcessHet=0;FS=3.836;InbreedingCoeff=0.5424;MLEAC=22;MLEAF=0.036;MQ=60;MQRankSum=0;QD=18.55;ReadPosRankSum=0.694;SOR=0.504;Cases=7,0,14;Controls=0,4,4;CC_TREND=8.151e-09;CC_GENO=3.398e-09;CC_ALL=2.989e-12;CC_DOM=2.146e-05;CC_REC=6.502e-08;ANN=C|intergenic_region|MODIFIER|ATP5PD-MRPL58|ENSECAG00000009487-ENSECAG00000013418|intergenic_region|ENSECAG0…	NONE	Multiple breeds	N/A
chr11	6841769	0	C	T	11422.2	0	AC=22;AF=0.036;AN=86;BaseQRankSum=0.775;DP=6398;ExcessHet=0;FS=4.689;InbreedingCoeff=0.548;MLEAC=22;MLEAF=0.036;MQ=60;MQRankSum=0;QD=26.38;ReadPosRankSum=-0.031;SOR=0.999;Cases=7,0,14;Controls=0,4,4;CC_TREND=8.151e-09;CC_GENO=3.398e-09;CC_ALL=2.989e-12;CC_DOM=2.146e-05;CC_REC=6.502e-08;ANN=T|downstream_gene_variant|MODIFIER|MRPL58|ENSECAG00000013418|transcript|ENSECAT00000014074.2|protein_coding|…	NONE	Multiple breeds	0
chr11	6843762	0	G	A	8581.33	0	AC=22;AF=0.036;AN=86;BaseQRankSum=2.27;DP=6322;ExcessHet=0;FS=1.293;InbreedingCoeff=0.5844;MLEAC=22;MLEAF=0.036;MQ=60;MQRankSum=0;QD=21.4;ReadPosRankSum=0.632;SOR=0.595;Cases=7,0,14;Controls=0,4,4;CC_TREND=8.151e-09;CC_GENO=3.398e-09;CC_ALL=2.989e-12;CC_DOM=2.146e-05;CC_REC=6.502e-08;ANN=A|downstream_gene_variant|MODIFIER|MRPL58|ENSECAG00000013418|transcript|ENSECAT00000014074.2|protein_coding||c…	NONE	Multiple breeds	N/A
chr11	6844288	0	T	C	8131.75	0	AC=22;AF=0.036;AN=86;BaseQRankSum=0.286;DP=6413;ExcessHet=0;FS=0.588;InbreedingCoeff=0.5852;MLEAC=22;MLEAF=0.036;MQ=60;MQRankSum=0;QD=20.18;ReadPosRankSum=-0.047;SOR=0.638;Cases=7,0,14;Controls=0,4,4;CC_TREND=8.151e-09;CC_GENO=3.398e-09;CC_ALL=2.989e-12;CC_DOM=2.146e-05;CC_REC=6.502e-08;ANN=C|downstream_gene_variant|MODIFIER|MRPL58|ENSECAG00000013418|transcript|ENSECAT00000014074.2|protein_coding…	NONE	Multiple breeds	0
chr11	6848299	0	G	A	7442.99	0	AC=22;AF=0.036;AN=86;BaseQRankSum=0.653;DP=6161;ExcessHet=0;FS=1.778;InbreedingCoeff=0.5588;MLEAC=22;MLEAF=0.036;MQ=60;MQRankSum=0;QD=19.08;ReadPosRankSum=0.031;SOR=0.801;Cases=7,0,14;Controls=0,4,4;CC_TREND=8.151e-09;CC_GENO=3.398e-09;CC_ALL=2.989e-12;CC_DOM=2.146e-05;CC_REC=6.502e-08;ANN=A|intron_variant|MODIFIER|MRPL58|ENSECAG00000013418|transcript|ENSECAT00000014074.2|protein_coding|2/5|c.224…	NONE	Multiple breeds	N/A
chr11	6926416	0	T	C	10465	0	AC=22;AF=0.045;AN=86;BaseQRankSum=-0.498;DP=6391;ExcessHet=0;FS=9.087;InbreedingCoeff=0.4894;MLEAC=28;MLEAF=0.045;MQ=60;MQRankSum=0;QD=19.31;ReadPosRankSum=-0.181;SOR=0.647;Cases=7,0,14;Controls=0,4,4;CC_TREND=8.151e-09;CC_GENO=3.398e-09;CC_ALL=2.989e-12;CC_DOM=2.146e-05;CC_REC=6.502e-08;ANN=C|upstream_gene_variant|MODIFIER|OTOP2|ENSECAG00000019575|transcript|ENSECAT00000020860.3|protein_coding||…	Lippizaner	Multiple breeds	0
chr11	6926996	0	A	C	8891.69	0	AC=22;AF=0.044;AN=86;BaseQRankSum=-0.989;DP=5600;ExcessHet=0;FS=0;InbreedingCoeff=0.4607;MLEAC=27;MLEAF=0.044;MQ=60;MQRankSum=0;QD=19.72;ReadPosRankSum=0.129;SOR=0.702;Cases=7,0,14;Controls=0,4,4;CC_TREND=8.151e-09;CC_GENO=3.398e-09;CC_ALL=2.989e-12;CC_DOM=2.146e-05;CC_REC=6.502e-08;ANN=C|synonymous_variant|LOW|USH1G|ENSECAG00000022788|transcript|ENSECAT00000024331.3|protein_coding|1/3|c.64A>C|p.…	Lippizaner	Multiple breeds	1
chr11	6927810	0	C	T	13773.7	0	AC=22;AF=0.045;AN=86;BaseQRankSum=1.88;DP=6396;ExcessHet=0;FS=0.611;InbreedingCoeff=0.4875;MLEAC=28;MLEAF=0.045;MQ=60;MQRankSum=0;QD=27.06;ReadPosRankSum=-0.08;SOR=0.589;Cases=7,0,14;Controls=0,4,4;CC_TREND=8.151e-09;CC_GENO=3.398e-09;CC_ALL=2.989e-12;CC_DOM=2.146e-05;CC_REC=6.502e-08;ANN=T|upstream_gene_variant|MODIFIER|OTOP2|ENSECAG00000019575|transcript|ENSECAT00000020860.3|protein_coding||c.-…	Lippizaner	Multiple breeds	0
chr11	6930045	0	C	A	10535.9	0	AC=22;AF=0.044;AN=86;BaseQRankSum=0.666;DP=6784;ExcessHet=0;FS=1.891;InbreedingCoeff=0.4931;MLEAC=27;MLEAF=0.044;MQ=60;MQRankSum=0;QD=18.68;ReadPosRankSum=0.219;SOR=0.876;Cases=7,0,14;Controls=0,4,4;CC_TREND=8.151e-09;CC_GENO=3.398e-09;CC_ALL=2.989e-12;CC_DOM=2.146e-05;CC_REC=6.502e-08;ANN=A|missense_variant|MODERATE|USH1G|ENSECAG00000022788|transcript|ENSECAT00000024331.3|protein_coding|2/3|c.90…	Lippizaner	Multiple breeds	1
chr11	6931916	0	T	C	8747.51	0	AC=22;AF=0.045;AN=86;BaseQRankSum=-1.577;DP=6251;ExcessHet=0;FS=5.625;InbreedingCoeff=0.4853;MLEAC=29;MLEAF=0.047;MQ=60;MQRankSum=0;QD=17.57;ReadPosRankSum=-0.072;SOR=0.389;Cases=7,0,14;Controls=0,4,4;CC_TREND=8.151e-09;CC_GENO=3.398e-09;CC_ALL=2.989e-12;CC_DOM=2.146e-05;CC_REC=6.502e-08;ANN=C|downstream_gene_variant|MODIFIER|USH1G|ENSECAG00000022788|transcript|ENSECAT00000024331.3|protein_coding…	Lippizaner	Multiple breeds	N/A
chr11	6934264	0	A	T	10556.1	0	AC=22;AF=0.045;AN=86;BaseQRankSum=1.85;DP=6274;ExcessHet=0;FS=2.019;InbreedingCoeff=0.5008;MLEAC=28;MLEAF=0.045;MQ=60;MQRankSum=0;QD=20.94;ReadPosRankSum=0;SOR=0.796;Cases=7,0,14;Controls=0,4,4;CC_TREND=8.151e-09;CC_GENO=3.398e-09;CC_ALL=2.989e-12;CC_DOM=2.146e-05;CC_REC=6.502e-08;ANN=T|downstream_gene_variant|MODIFIER|USH1G|ENSECAG00000022788|transcript|ENSECAT00000024331.3|protein_coding||c.*27…	Lippizaner	Multiple breeds	0
chr11	6936092	0	T	C	10366.5	0	AC=22;AF=0.047;AN=86;BaseQRankSum=-1.738;DP=6842;ExcessHet=0;FS=1.207;InbreedingCoeff=0.5006;MLEAC=29;MLEAF=0.047;MQ=60;MQRankSum=0;QD=18.85;ReadPosRankSum=-0.513;SOR=0.592;Cases=7,0,14;Controls=0,4,4;CC_TREND=8.151e-09;CC_GENO=3.398e-09;CC_ALL=2.989e-12;CC_DOM=2.146e-05;CC_REC=6.502e-08;ANN=C|downstream_gene_variant|MODIFIER|USH1G|ENSECAG00000022788|transcript|ENSECAT00000024331.3|protein_coding…	Lippizaner	Multiple breeds	N/A
chr11	6940050	0	A	G	7125.05	0	AC=22;AF=0.039;AN=86;BaseQRankSum=-1.784;DP=6102;ExcessHet=0;FS=0;InbreedingCoeff=0.4767;MLEAC=24;MLEAF=0.039;MQ=60;MQRankSum=0;QD=16.23;ReadPosRankSum=0;SOR=0.719;Cases=7,0,14;Controls=0,4,4;CC_TREND=8.151e-09;CC_GENO=3.398e-09;CC_ALL=2.989e-12;CC_DOM=2.146e-05;CC_REC=6.502e-08;ANN=G|intergenic_region|MODIFIER|USH1G-FDXR|ENSECAG00000022788-ENSECAG00000009329|intergenic_region|ENSECAG00000022788-…	None	Multiple breeds	0.772
chr11	6945694	0	G	A	15122	0	AC=22;AF=0.044;AN=86;BaseQRankSum=0.196;DP=5913;ExcessHet=0;FS=2.934;InbreedingCoeff=0.5016;MLEAC=28;MLEAF=0.045;MQ=60;MQRankSum=0;QD=31.57;ReadPosRankSum=0.517;SOR=0.637;Cases=7,0,14;Controls=0,4,4;CC_TREND=8.151e-09;CC_GENO=3.398e-09;CC_ALL=2.989e-12;CC_DOM=2.146e-05;CC_REC=6.502e-08;ANN=A|upstream_gene_variant|MODIFIER|FDXR|ENSECAG00000009329|transcript|ENSECAT00000025782.3|protein_coding||c.-…	Lippizaner	Multiple breeds	0
chr11	6945695	0	T	C	15121.7	0	AC=22;AF=0.044;AN=86;BaseQRankSum=-0.345;DP=5897;ExcessHet=0;FS=2.934;InbreedingCoeff=0.5047;MLEAC=28;MLEAF=0.045;MQ=60;MQRankSum=0;QD=31.57;ReadPosRankSum=0.207;SOR=0.637;Cases=7,0,14;Controls=0,4,4;CC_TREND=8.151e-09;CC_GENO=3.398e-09;CC_ALL=2.989e-12;CC_DOM=2.146e-05;CC_REC=6.502e-08;ANN=C|upstream_gene_variant|MODIFIER|FDXR|ENSECAG00000009329|transcript|ENSECAT00000025782.3|protein_coding||c.…	Lippizaner	Multiple breeds	0
chr11	6949598	0	T	C	7503.9	0	AC=22;AF=0.037;AN=86;BaseQRankSum=-2.018;DP=6022;ExcessHet=0;FS=2.673;InbreedingCoeff=0.5238;MLEAC=23;MLEAF=0.037;MQ=60;MQRankSum=0;QD=16.64;ReadPosRankSum=0.4;SOR=0.56;Cases=7,0,14;Controls=0,4,4;CC_TREND=8.151e-09;CC_GENO=3.398e-09;CC_ALL=2.989e-12;CC_DOM=2.146e-05;CC_REC=6.502e-08;ANN=C|intron_variant|MODIFIER|FDXR|ENSECAG00000009329|transcript|ENSECAT00000025782.3|protein_coding|3/6|c.384+268…	None	Dutch Warmblood, Fjord	N/A
chr11	6951500	0	G	C	8594.78	0	AC=22;AF=0.036;AN=86;BaseQRankSum=1.03;DP=6440;ExcessHet=0;FS=12.083;InbreedingCoeff=0.5412;MLEAC=22;MLEAF=0.036;MQ=60;MQRankSum=0;QD=19.67;ReadPosRankSum=0.399;SOR=0.317;Cases=7,0,14;Controls=0,4,4;CC_TREND=8.151e-09;CC_GENO=3.398e-09;CC_ALL=2.989e-12;CC_DOM=2.146e-05;CC_REC=6.502e-08;ANN=C|intron_variant|MODIFIER|FDXR|ENSECAG00000009329|transcript|ENSECAT00000025782.3|protein_coding|3/6|c.384+4…	NONE	Icelandic	0
chr11	6956758	0	T	G	5776.8	0	AC=22;AF=0.036;AN=86;BaseQRankSum=-0.412;DP=6571;ExcessHet=0;FS=2.872;InbreedingCoeff=0.563;MLEAC=20;MLEAF=0.032;MQ=60;MQRankSum=0;QD=19.65;ReadPosRankSum=0.497;SOR=0.903;Cases=7,0,14;Controls=0,4,4;CC_TREND=8.151e-09;CC_GENO=3.398e-09;CC_ALL=2.989e-12;CC_DOM=2.146e-05;CC_REC=6.502e-08;ANN=G|intron_variant|MODIFIER|FDXR|ENSECAG00000009329|transcript|ENSECAT00000025782.3|protein_coding|3/6|c.385-6…	NONE	Quarter Horse, Tennessee Walking Horse, Belgian	N/A
chr11	6963986	0	C	T	7883.93	0	AC=22;AF=0.036;AN=86;BaseQRankSum=3.12;DP=6309;ExcessHet=0;FS=1.203;InbreedingCoeff=0.5483;MLEAC=22;MLEAF=0.036;MQ=60;MQRankSum=0;QD=19;ReadPosRankSum=-0.616;SOR=0.596;Cases=7,0,14;Controls=0,4,4;CC_TREND=8.151e-09;CC_GENO=3.398e-09;CC_ALL=2.989e-12;CC_DOM=2.146e-05;CC_REC=6.502e-08;ANN=T|synonymous_variant|LOW|FDXR|ENSECAG00000009329|transcript|ENSECAT00000025782.3|protein_coding|5/7|c.657C>T|p.…	NONE	NONE	0
chr11	6965144	0	G	A	6623.65	0	AC=22;AF=0.039;AN=86;BaseQRankSum=0.902;DP=5449;ExcessHet=0;FS=6.642;InbreedingCoeff=0.5196;MLEAC=24;MLEAF=0.039;MQ=60;MQRankSum=0;QD=18.1;ReadPosRankSum=-0.033;SOR=0.439;Cases=7,0,14;Controls=0,4,4;CC_TREND=8.151e-09;CC_GENO=3.398e-09;CC_ALL=2.989e-12;CC_DOM=2.146e-05;CC_REC=6.502e-08;ANN=A|upstream_gene_variant|MODIFIER|FDXR|ENSECAG00000009329|transcript|ENSECAT00000009888.3|protein_coding||c.-…	None	Fjord, Haflinger	N/A
chr11	6973334	0	G	C	8471.16	0	AC=22;AF=0.036;AN=86;BaseQRankSum=-0.473;DP=6578;ExcessHet=0;FS=0;InbreedingCoeff=0.5916;MLEAC=22;MLEAF=0.036;MQ=60;MQRankSum=0;QD=18.82;ReadPosRankSum=0.179;SOR=0.748;Cases=7,0,14;Controls=0,4,4;CC_TREND=8.151e-09;CC_GENO=3.398e-09;CC_ALL=2.989e-12;CC_DOM=2.146e-05;CC_REC=6.502e-08;ANN=C|intron_variant|MODIFIER|FDXR|ENSECAG00000009329|transcript|ENSECAT00000072924.1|protein_coding|2/13|c.177+177…	NONE	NONE	0.052
chr11	6973640	0	T	C	6764.01	0	AC=22;AF=0.036;AN=86;BaseQRankSum=-0.799;DP=6235;ExcessHet=0;FS=0;InbreedingCoeff=0.5476;MLEAC=21;MLEAF=0.034;MQ=60;MQRankSum=0;QD=18.38;ReadPosRankSum=-0.124;SOR=0.703;Cases=7,0,14;Controls=0,4,4;CC_TREND=8.151e-09;CC_GENO=3.398e-09;CC_ALL=2.989e-12;CC_DOM=2.146e-05;CC_REC=6.502e-08;ANN=C|intron_variant|MODIFIER|FDXR|ENSECAG00000009329|transcript|ENSECAT00000072924.1|protein_coding|2/13|c.177+20…	NONE	NONE	0
chr11	6976294	0	C	T	9251.59	0	AC=22;AF=0.036;AN=86;BaseQRankSum=2.46;DP=6352;ExcessHet=0;FS=0.588;InbreedingCoeff=0.5568;MLEAC=22;MLEAF=0.036;MQ=59.96;MQRankSum=0;QD=20.79;ReadPosRankSum=0.087;SOR=0.643;Cases=7,0,14;Controls=0,4,4;CC_TREND=8.151e-09;CC_GENO=3.398e-09;CC_ALL=2.989e-12;CC_DOM=2.146e-05;CC_REC=6.502e-08;ANN=T|splice_region_variant&intron_variant|LOW|FDXR|ENSECAG00000009329|transcript|ENSECAT00000072924.1|protein…	NONE	NONE	0
chr11	6976720	0	C	T	6930.31	0	AC=22;AF=0.036;AN=86;BaseQRankSum=1.5;DP=6151;ExcessHet=0;FS=0.383;InbreedingCoeff=0.54;MLEAC=22;MLEAF=0.036;MQ=60;MQRankSum=0;QD=18.58;ReadPosRankSum=0.626;SOR=0.731;Cases=7,0,14;Controls=0,4,4;CC_TREND=8.151e-09;CC_GENO=3.398e-09;CC_ALL=2.989e-12;CC_DOM=2.146e-05;CC_REC=6.502e-08;ANN=T|downstream_gene_variant|MODIFIER|ENSECAG00000043363|ENSECAG00000043363|transcript|ENSECAT00000072001.1|pseudog…	NONE	NONE	N/A
chr11	6983288	0	C	T	10703.9	0	AC=22;AF=0.05;AN=86;BaseQRankSum=2.09;DP=5936;ExcessHet=0;FS=1.148;InbreedingCoeff=0.444;MLEAC=31;MLEAF=0.05;MQ=60;MQRankSum=0;QD=18.05;ReadPosRankSum=0.23;SOR=0.689;Cases=7,0,14;Controls=0,4,4;CC_TREND=8.151e-09;CC_GENO=3.398e-09;CC_ALL=2.989e-12;CC_DOM=2.146e-05;CC_REC=6.502e-08;ANN=T|upstream_gene_variant|MODIFIER|ENSECAG00000043363|ENSECAG00000043363|transcript|ENSECAT00000072001.1|pseudogene…	Belgian	Multiple breeds	0
chr11	6985742	0	T	C	8746.74	0	AC=22;AF=0.036;AN=86;BaseQRankSum=0.294;DP=6500;ExcessHet=0;FS=1.988;InbreedingCoeff=0.5625;MLEAC=22;MLEAF=0.036;MQ=60;MQRankSum=0;QD=19.7;ReadPosRankSum=0.175;SOR=0.908;Cases=7,0,14;Controls=0,4,4;CC_TREND=8.151e-09;CC_GENO=3.398e-09;CC_ALL=2.989e-12;CC_DOM=2.146e-05;CC_REC=6.502e-08;ANN=C|upstream_gene_variant|MODIFIER|ENSECAG00000043363|ENSECAG00000043363|transcript|ENSECAT00000072001.1|pseudo…	NONE	Icelandic	0
chr11	6991960	0	A	G	8680.75	0	AC=22;AF=0.036;AN=86;BaseQRankSum=-1.331;DP=6232;ExcessHet=0;FS=1.984;InbreedingCoeff=0.4537;MLEAC=23;MLEAF=0.037;MQ=60;MQRankSum=0;QD=17.82;ReadPosRankSum=0.414;SOR=0.849;Cases=7,0,14;Controls=0,4,4;CC_TREND=8.151e-09;CC_GENO=3.398e-09;CC_ALL=2.989e-12;CC_DOM=2.146e-05;CC_REC=6.502e-08;ANN=G|intron_variant|MODIFIER|GRIN2C|ENSECAG00000007439|transcript|ENSECAT00000043480.2|protein_coding|5/11|c.1…	NONE	NONE	0
chr11	6995018	0	G	T	9558.51	0	AC=22;AF=0.047;AN=86;BaseQRankSum=0.524;DP=6293;ExcessHet=0;FS=1.188;InbreedingCoeff=0.4356;MLEAC=30;MLEAF=0.049;MQ=60;MQRankSum=0;QD=18.85;ReadPosRankSum=1.12;SOR=0.798;Cases=7,0,14;Controls=0,4,4;CC_TREND=8.151e-09;CC_GENO=3.398e-09;CC_ALL=2.989e-12;CC_DOM=2.146e-05;CC_REC=6.502e-08;ANN=T|intron_variant|MODIFIER|GRIN2C|ENSECAG00000007439|transcript|ENSECAT00000043480.2|protein_coding|10/11|c.23…	None	Multiple breeds	0
chr11	6997430	0	A	G	10855	0	AC=22;AF=0.047;AN=86;BaseQRankSum=0.631;DP=6431;ExcessHet=0;FS=2.74;InbreedingCoeff=0.4152;MLEAC=29;MLEAF=0.047;MQ=60;MQRankSum=0;QD=19.77;ReadPosRankSum=0.058;SOR=0.792;Cases=7,0,14;Controls=0,4,4;CC_TREND=8.151e-09;CC_GENO=3.398e-09;CC_ALL=2.989e-12;CC_DOM=2.146e-05;CC_REC=6.502e-08;ANN=G|missense_variant|MODERATE|GRIN2C|ENSECAG00000007439|transcript|ENSECAT00000043480.2|protein_coding|12/12|c.…	None	Multiple breeds	1
chr11	7000102	0	C	T	8642.3	0	AC=22;AF=0.047;AN=86;BaseQRankSum=0.503;DP=6213;ExcessHet=0;FS=1.869;InbreedingCoeff=0.4105;MLEAC=29;MLEAF=0.047;MQ=60;MQRankSum=0;QD=17.67;ReadPosRankSum=0.197;SOR=0.839;Cases=7,0,14;Controls=0,4,4;CC_TREND=8.151e-09;CC_GENO=3.398e-09;CC_ALL=2.989e-12;CC_DOM=2.146e-05;CC_REC=6.502e-08;ANN=T|downstream_gene_variant|MODIFIER|GRIN2C|ENSECAG00000007439|transcript|ENSECAT00000043480.2|protein_coding|…	None	Multiple breeds	0.0157
chr11	7002645	0	G	T,A	9469.95	0	AC=22,0;AF=0.036,0.006472;AN=86;BaseQRankSum=2.16;DP=6297;ExcessHet=0;FS=1.248;InbreedingCoeff=0.5033;MLEAC=23,4;MLEAF=0.037,0.006472;MQ=60;MQRankSum=0;QD=20.06;ReadPosRankSum=0.557;SOR=0.605;Cases=7,0,14;Controls=0,4,4;CC_TREND=8.151e-09;CC_GENO=3.398e-09;CC_ALL=2.989e-12;CC_DOM=2.146e-05;CC_REC=6.502e-08;ANN=A|downstream_gene_variant|MODIFIER|TMEM104|ENSECAG00000006022|transcript|ENSECAT0000000…	NONE	Quarter Horse, Tennessee Walking Horse, Belgian	0
chr11	7002797	0	G	A	9187.33	0	AC=22;AF=0.049;AN=86;BaseQRankSum=1.01;DP=6408;ExcessHet=0;FS=2.647;InbreedingCoeff=0.4902;MLEAC=30;MLEAF=0.049;MQ=60;MQRankSum=0;QD=18.56;ReadPosRankSum=-0.293;SOR=0.551;Cases=7,0,14;Controls=0,4,4;CC_TREND=8.151e-09;CC_GENO=3.398e-09;CC_ALL=2.989e-12;CC_DOM=2.146e-05;CC_REC=6.502e-08;ANN=A|downstream_gene_variant|MODIFIER|TMEM104|ENSECAG00000006022|transcript|ENSECAT00000006437.2|protein_coding…	Clydesdale	Multiple breeds	0
chr11	7008920	0	G	A	6803.47	0	AC=22;AF=0.037;AN=86;BaseQRankSum=2.95;DP=6200;ExcessHet=0;FS=2.261;InbreedingCoeff=0.5597;MLEAC=23;MLEAF=0.037;MQ=60;MQRankSum=0;QD=17.81;ReadPosRankSum=-0.053;SOR=0.832;Cases=7,0,14;Controls=0,4,4;CC_TREND=8.151e-09;CC_GENO=3.398e-09;CC_ALL=2.989e-12;CC_DOM=2.146e-05;CC_REC=6.502e-08;ANN=A|intron_variant|MODIFIER|TMEM104|ENSECAG00000006022|transcript|ENSECAT00000006437.2|protein_coding|9/9|c.11…	Haflinger	1 Stdbd	0
chr11	7010086	0	C	T	8660.41	0	AC=22;AF=0.036;AN=86;BaseQRankSum=1.67;DP=6421;ExcessHet=0;FS=0;InbreedingCoeff=0.5494;MLEAC=22;MLEAF=0.036;MQ=60;MQRankSum=0;QD=19.59;ReadPosRankSum=-0.361;SOR=0.664;Cases=7,0,14;Controls=0,4,4;CC_TREND=8.151e-09;CC_GENO=3.398e-09;CC_ALL=2.989e-12;CC_DOM=2.146e-05;CC_REC=6.502e-08;ANN=T|intron_variant|MODIFIER|TMEM104|ENSECAG00000006022|transcript|ENSECAT00000006437.2|protein_coding|9/9|c.1121-5…	Haflinger	Quarter Horse, Tennessee Walking Horse, Belgian	0.0452
chr11	7010114	0	C	T	9124.42	0	AC=22;AF=0.037;AN=86;BaseQRankSum=1.49;DP=6559;ExcessHet=0;FS=0.566;InbreedingCoeff=0.5548;MLEAC=23;MLEAF=0.037;MQ=60;MQRankSum=0;QD=19.79;ReadPosRankSum=-0.861;SOR=0.737;Cases=7,0,14;Controls=0,4,4;CC_TREND=8.151e-09;CC_GENO=3.398e-09;CC_ALL=2.989e-12;CC_DOM=2.146e-05;CC_REC=6.502e-08;ANN=T|intron_variant|MODIFIER|TMEM104|ENSECAG00000006022|transcript|ENSECAT00000006437.2|protein_coding|9/9|c.11…	None	Multiple breeds	0
chr11	7011605	0	G	A	9382.46	0	AC=22;AF=0.036;AN=86;BaseQRankSum=0.769;DP=6346;ExcessHet=0;FS=0.583;InbreedingCoeff=0.5549;MLEAC=22;MLEAF=0.036;MQ=60;MQRankSum=0;QD=20.53;ReadPosRankSum=-0.798;SOR=0.798;Cases=7,0,14;Controls=0,4,4;CC_TREND=8.151e-09;CC_GENO=3.398e-09;CC_ALL=2.989e-12;CC_DOM=2.146e-05;CC_REC=6.502e-08;ANN=A|intron_variant|MODIFIER|TMEM104|ENSECAG00000006022|transcript|ENSECAT00000006437.2|protein_coding|9/9|c.1…	NONE	Quarter Horse, Belgian	0.0236
chr11	7013579	0	C	T	9375.77	0	AC=22;AF=0.037;AN=86;BaseQRankSum=0.93;DP=6148;ExcessHet=0;FS=19.151;InbreedingCoeff=0.5458;MLEAC=22;MLEAF=0.036;MQ=60;MQRankSum=0;QD=25.48;ReadPosRankSum=0.193;SOR=0.72;Cases=7,0,14;Controls=0,4,4;CC_TREND=8.151e-09;CC_GENO=3.398e-09;CC_ALL=2.989e-12;CC_DOM=2.146e-05;CC_REC=6.502e-08;ANN=T|intron_variant|MODIFIER|TMEM104|ENSECAG00000006022|transcript|ENSECAT00000006437.2|protein_coding|9/9|c.112…	None	Multiple breeds	N/A
chr11	7013584	0	T	C	9312.72	0	AC=22;AF=0.036;AN=86;BaseQRankSum=-1.57;DP=6108;ExcessHet=0;FS=16.096;InbreedingCoeff=0.5492;MLEAC=21;MLEAF=0.034;MQ=60;MQRankSum=0;QD=26.31;ReadPosRankSum=0.198;SOR=0.746;Cases=7,0,14;Controls=0,4,4;CC_TREND=8.151e-09;CC_GENO=3.398e-09;CC_ALL=2.989e-12;CC_DOM=2.146e-05;CC_REC=6.502e-08;ANN=C|intron_variant|MODIFIER|TMEM104|ENSECAG00000006022|transcript|ENSECAT00000006437.2|protein_coding|9/9|c.1…	NONE	Multiple breeds	N/A
chr11	7013597	0	G	C	6609.23	0	AC=22;AF=0.037;AN=86;BaseQRankSum=0.537;DP=6166;ExcessHet=0;FS=12.126;InbreedingCoeff=0.5253;MLEAC=23;MLEAF=0.037;MQ=60;MQRankSum=0;QD=17.96;ReadPosRankSum=0.226;SOR=0.602;Cases=7,0,14;Controls=0,4,4;CC_TREND=8.151e-09;CC_GENO=3.398e-09;CC_ALL=2.989e-12;CC_DOM=2.146e-05;CC_REC=6.502e-08;ANN=C|intron_variant|MODIFIER|TMEM104|ENSECAG00000006022|transcript|ENSECAT00000006437.2|protein_coding|9/9|c.1…	None	Multiple breeds	N/A
chr11	7014241	0	T	C	8930.47	0	AC=22;AF=0.037;AN=86;BaseQRankSum=-1.875;DP=6765;ExcessHet=0;FS=2.726;InbreedingCoeff=0.5414;MLEAC=23;MLEAF=0.037;MQ=60;MQRankSum=0;QD=20.25;ReadPosRankSum=1.02;SOR=0.708;Cases=7,0,14;Controls=0,4,4;CC_TREND=8.151e-09;CC_GENO=3.398e-09;CC_ALL=2.989e-12;CC_DOM=2.146e-05;CC_REC=6.502e-08;ANN=C|intron_variant|MODIFIER|TMEM104|ENSECAG00000006022|transcript|ENSECAT00000006437.2|protein_coding|9/9|c.11…	None	Multiple breeds	0
chr11	7024027	0	C	T	6703.32	0	AC=22;AF=0.036;AN=86;BaseQRankSum=1.39;DP=5819;ExcessHet=0;FS=0;InbreedingCoeff=0.5547;MLEAC=22;MLEAF=0.036;MQ=60;MQRankSum=0;QD=18.62;ReadPosRankSum=-0.683;SOR=0.717;Cases=7,0,14;Controls=0,4,4;CC_TREND=8.151e-09;CC_GENO=3.398e-09;CC_ALL=2.989e-12;CC_DOM=2.146e-05;CC_REC=6.502e-08;ANN=T|intron_variant|MODIFIER|TMEM104|ENSECAG00000006022|transcript|ENSECAT00000006437.2|protein_coding|8/9|c.1027-3…	NONE	NONE	0
chr11	7024205	0	C	T	6145.25	0	AC=22;AF=0.036;AN=86;BaseQRankSum=2.03;DP=5976;ExcessHet=0;FS=2.811;InbreedingCoeff=0.4693;MLEAC=23;MLEAF=0.037;MQ=60;MQRankSum=0;QD=20.21;ReadPosRankSum=0.294;SOR=0.526;Cases=7,0,14;Controls=0,4,4;CC_TREND=8.151e-09;CC_GENO=3.398e-09;CC_ALL=2.989e-12;CC_DOM=2.146e-05;CC_REC=6.502e-08;ANN=T|intron_variant|MODIFIER|TMEM104|ENSECAG00000006022|transcript|ENSECAT00000006437.2|protein_coding|8/9|c.102…	NONE	Quarter Horse, Tennessee Walking Horse, Belgian	N/A
chr11	7025248	0	C	T	6246.12	0	AC=22;AF=0.036;AN=86;BaseQRankSum=2.01;DP=6129;ExcessHet=0;FS=1.298;InbreedingCoeff=0.5438;MLEAC=22;MLEAF=0.036;MQ=60;MQRankSum=0;QD=18.99;ReadPosRankSum=-0.737;SOR=0.79;Cases=7,0,14;Controls=0,4,4;CC_TREND=8.151e-09;CC_GENO=3.398e-09;CC_ALL=2.989e-12;CC_DOM=2.146e-05;CC_REC=6.502e-08;ANN=T|intron_variant|MODIFIER|TMEM104|ENSECAG00000006022|transcript|ENSECAT00000006437.2|protein_coding|8/9|c.102…	NONE	NONE	0
chr11	7038570	0	G	T	8096.95	0	AC=22;AF=0.042;AN=86;BaseQRankSum=-0.519;DP=6158;ExcessHet=0;FS=1.261;InbreedingCoeff=0.515;MLEAC=25;MLEAF=0.04;MQ=60;MQRankSum=0;QD=19.32;ReadPosRankSum=0.075;SOR=0.582;Cases=7,0,14;Controls=0,4,4;CC_TREND=8.151e-09;CC_GENO=3.398e-09;CC_ALL=2.989e-12;CC_DOM=2.146e-05;CC_REC=6.502e-08;ANN=T|intron_variant|MODIFIER|TMEM104|ENSECAG00000006022|transcript|ENSECAT00000006437.2|protein_coding|8/9|c.102…	Arabian, Franches Montagne, Yukitian	Multiple breeds	0
chr11	7038623	0	C	T	6733.32	0	AC=22;AF=0.036;AN=86;BaseQRankSum=1.9;DP=5837;ExcessHet=0;FS=0;InbreedingCoeff=0.5587;MLEAC=22;MLEAF=0.036;MQ=60;MQRankSum=0;QD=19.07;ReadPosRankSum=0.067;SOR=0.677;Cases=7,0,14;Controls=0,4,4;CC_TREND=8.151e-09;CC_GENO=3.398e-09;CC_ALL=2.989e-12;CC_DOM=2.146e-05;CC_REC=6.502e-08;ANN=T|intron_variant|MODIFIER|TMEM104|ENSECAG00000006022|transcript|ENSECAT00000006437.2|protein_coding|8/9|c.1026+593…	NONE	Multiple breeds	0
chr11	7045999	0	C	G	8412.39	0	AC=22;AF=0.036;AN=86;BaseQRankSum=0.271;DP=5884;ExcessHet=0;FS=0;InbreedingCoeff=0.5488;MLEAC=22;MLEAF=0.036;MQ=60;MQRankSum=0;QD=20.87;ReadPosRankSum=0.188;SOR=0.675;Cases=7,0,14;Controls=0,4,4;CC_TREND=8.151e-09;CC_GENO=3.398e-09;CC_ALL=2.989e-12;CC_DOM=2.146e-05;CC_REC=6.502e-08;ANN=G|intron_variant|MODIFIER|TMEM104|ENSECAG00000006022|transcript|ENSECAT00000006437.2|protein_coding|6/9|c.818-74…	NONE	NONE	0
chr11	7054065	0	C	T	8728.61	0	AC=22;AF=0.053;AN=86;BaseQRankSum=1.01;DP=6162;ExcessHet=0;FS=1.85;InbreedingCoeff=0.3371;MLEAC=34;MLEAF=0.055;MQ=60;MQRankSum=0;QD=16.75;ReadPosRankSum=0;SOR=0.876;Cases=7,0,14;Controls=0,4,4;CC_TREND=8.151e-09;CC_GENO=3.398e-09;CC_ALL=2.989e-12;CC_DOM=2.146e-05;CC_REC=6.502e-08;ANN=T|intron_variant|MODIFIER|TMEM104|ENSECAG00000006022|transcript|ENSECAT00000006437.2|protein_coding|2/9|c.436-1757…	Multiple breeds	Multiple breeds	0
chr11	7084061	0	G	T	8774.78	0	AC=22;AF=0.042;AN=86;BaseQRankSum=-0.584;DP=6267;ExcessHet=0;FS=3.651;InbreedingCoeff=0.4572;MLEAC=26;MLEAF=0.042;MQ=60;MQRankSum=0;QD=19.37;ReadPosRankSum=-0.976;SOR=0.873;Cases=7,0,14;Controls=0,4,4;CC_TREND=8.151e-09;CC_GENO=3.398e-09;CC_ALL=2.989e-12;CC_DOM=2.146e-05;CC_REC=6.502e-08;ANN=T|upstream_gene_variant|MODIFIER|SLC9A3R1|ENSECAG00000014372|transcript|ENSECAT00000015191.2|protein_codin…	None	Multiple breeds	0
