# Supplementary material for: An intronic variant in Ferredoxin Reductase (FDXR) creates a cryptic exon in Quarter Horses with Equine Juvenile Spinocerebellar Ataxia
Source: PLoS Genet. 2026 May 20;22(5):e1012158. doi: 10.1371/journal.pgen.1012158 (PMC13215600; doi:10.1371/journal.pgen.1012158)
Supplement: S3 Table — (XLSX) [file pgen.1012158.s004.xlsx]

## Sheet: Sheet1
Supplemental Table 3. Summary of breeds screened for the EJSCA mutation and corresponding genotype and estimated allele frequencies.
Breed	N/N	N/JSA	JSA/JSA	Total	Allele frequency
Appaloosa	10	0	0	10	0
Appendix	2	0	0	2	0
Belgian	2	0	0	2	0
Brabant	1	0	0	1	0
Carolina Marsh Tacky	1	0	0	1	0
Connemara Pony	2	0	0	2	0
Crossbred	7	0	0	7	0
Draft Cross	3	0	0	3	0
Friesian	1	0	0	1	0
Friesian Sporthorse	3	0	0	3	0
Gypsy Cob	4	0	0	4	0
Gypsy Vanner	3	0	0	3	0
Haflinger	2	0	0	2	0
Half Andalusian	1	0	0	1	0
Half Arabian	1	0	0	1	0
Hanoverian	1	0	0	1	0
Holsteiner	1	0	0	1	0
Imperial Heritage Horse	1	0	0	1	0
Lusitano	2	0	0	2	0
Miniature Horse	1	0	0	1	0
Morgan Horse	8	0	0	8	0
Mustang	1	0	0	1	0
Nokota	1	0	0	1	0
Oldenburg	2	0	0	2	0
Other	1	0	0	1	0
Paint Horse	91	0	0	91	0
Paint Quarter Horse	4	0	0	4	0
Percheron	2	0	0	2	0
Pinto	2	0	0	2	0
Quarter Horse	1035	25	0	1060	0.012
Shire	1	0	0	1	0
Tennessee Walking Horse	2	0	0	2	0
Thoroughbred	5	0	0	5	0
Unknown	6	0	0	6	0
Warmblood	6	0	0	6	0
Grand Total	1216	25	0	1241
