# Supplementary material for: An intronic variant in Ferredoxin Reductase (FDXR) creates a cryptic exon in Quarter Horses with Equine Juvenile Spinocerebellar Ataxia
Source: PLoS Genet. 2026 May 20;22(5):e1012158. doi: 10.1371/journal.pgen.1012158 (PMC13215600; doi:10.1371/journal.pgen.1012158)
Supplement: S4 Table — (XLSX) [file pgen.1012158.s005.xlsx]

## Sheet: Sheet1
Supplemental Table 5. Number of reads used for analysis after randomly subsampling 100,000 reads and filtering out inexact primer regions
Control1	Control2	Control3	Control4	EJSCA1	EJSCA2
82061	82840	83577	83266	82787	80836
