# Supplementary material for: An intronic variant in Ferredoxin Reductase (FDXR) creates a cryptic exon in Quarter Horses with Equine Juvenile Spinocerebellar Ataxia
Source: PLoS Genet. 2026 May 20;22(5):e1012158. doi: 10.1371/journal.pgen.1012158 (PMC13215600; doi:10.1371/journal.pgen.1012158)
Supplement: S5 Table — (XLSX) [file pgen.1012158.s006.xlsx]

## Sheet: Sheet1
S3 Table. Summary of CD-HIT clustering results from cDNA Nanopore long-read sequencing in control and EJSCA horses. The first column lists the average read length for each cluster, and the remaining columns show the number of reads from each sample assigned to that cluster.
ClusterID	Avg Read Length	Control1	Control2	Control3	Control4	EJSCA1	EJSCA2	Total
Cluster_0	398	969	933	908	1053	14790	31853	31854
Cluster_24	306	55164	54783	54868	54281	33858	32487	285441
Cluster_26	306	14482	16751	15933	16180	10062	9490	82898
Cluster_144	541	11	3	15	4	4339	4270	8642
